# Supplementary material for: Identifying Behaviour Change Techniques in Cancer Nutrition Interventions and Their Implementation Contexts: A Systematic Review
Source: Nutrients. 2026 Jan 12;18(2):242. doi: 10.3390/nu18020242 (PMC12845379; doi:10.3390/nu18020242)
Supplement: Supplementary file 1 [file nutrients-18-00242-s001.zip]

Archive with 5 entries (5 files):
- Supplementary file S5.pdf
- Supplementary file S1.pdf
- Supplementary file S2.pdf
- Supplementary file S3.pdf
- Supplementary file S4.pdf
